# Supplementary material for: Whole transcriptome sequencing identifies tumor-specific mutations in human oral squamous cell carcinoma
Source: BMC Med Genomics. 2013 Sep 4;6:28. doi: 10.1186/1755-8794-6-28 (PMC3844419; doi:10.1186/1755-8794-6-28)
Supplement: Additional file 1 — List of significantly mutated genes (SMGs) and tumor-specific disruptive genes (TDGs). [file 1755-8794-6-28-S1.xls]

## Sheet: SMG
Ensembl_ID	HGNC	Chr	Start	End	Description
ENSG00000001036	FUCA2	6	143816614	143832827	fucosidase, alpha-L- 2, plasma [Source:HGNC Symbol;Acc:4008]
ENSG00000004799	PDK4	7	95212811	95225803	pyruvate dehydrogenase kinase, isozyme 4 [Source:HGNC Symbol;Acc:8812]
ENSG00000058799	YIPF1	1	54317392	54356407	Yip1 domain family, member 1 [Source:HGNC Symbol;Acc:25231]
ENSG00000063241	ISOC2	19	55964352	55973710	isochorismatase domain containing 2 [Source:HGNC Symbol;Acc:26278]
ENSG00000071282	LMCD1	3	8543393	8609805	LIM and cysteine-rich domains 1 [Source:HGNC Symbol;Acc:6633]
ENSG00000075975	MKRN2	3	12598513	12625212	makorin ring finger protein 2 [Source:HGNC Symbol;Acc:7113]
ENSG00000066405	CLDN18	3	137717577	137752494	claudin 18 [Source:HGNC Symbol;Acc:2039]
ENSG00000089723	OTUB2	14	94492675	94515276	OTU domain, ubiquitin aldehyde binding 2 [Source:HGNC Symbol;Acc:20351]
ENSG00000108244	KRT23	17	39078948	39093886	keratin 23 (histone deacetylase inducible) [Source:HGNC Symbol;Acc:6438]
ENSG00000101400	SNTA1	20	31995761	32031698	syntrophin, alpha 1 [Source:HGNC Symbol;Acc:11167]
ENSG00000101751	POLI	18	51795774	51847636	polymerase (DNA directed) iota [Source:HGNC Symbol;Acc:9182]
ENSG00000101892	ATP1B4	X	119495967	119516226	ATPase, Na+/K+ transporting, beta 4 polypeptide [Source:HGNC Symbol;Acc:808]
ENSG00000101938	CHRDL1	X	109917084	110039286	chordin-like 1 [Source:HGNC Symbol;Acc:29861]
ENSG00000101986	ABCD1	X	152990323	153010216	ATP-binding cassette, sub-family D (ALD), member 1 [Source:HGNC Symbol;Acc:61]
ENSG00000103202	NME4	16	446725	460367	NME/NM23 nucleoside diphosphate kinase 4 [Source:HGNC Symbol;Acc:7852]
ENSG00000104381	GDAP1	8	75233365	75401107	ganglioside induced differentiation associated protein 1 [Source:HGNC Symbol;Acc:15968]
ENSG00000167384	ZNF180	19	44979854	45004576	zinc finger protein 180 [Source:HGNC Symbol;Acc:12970]
ENSG00000183207	RUVBL2	19	49497156	49519182	RuvB-like 2 (E. coli) [Source:HGNC Symbol;Acc:10475]
ENSG00000104848	KCNA7	19	49570675	49576198	potassium voltage-gated channel, shaker-related subfamily, member 7 [Source:HGNC Symbol;Acc:6226]
ENSG00000105388	CEACAM5	19	42212504	42233718	carcinoembryonic antigen-related cell adhesion molecule 5 [Source:HGNC Symbol;Acc:1817]
ENSG00000106591	MRPL32	7	42971799	42988557	mitochondrial ribosomal protein L32 [Source:HGNC Symbol;Acc:14035]
ENSG00000111732	AICDA	12	8754762	8765467	activation-induced cytidine deaminase [Source:HGNC Symbol;Acc:13203]
ENSG00000114383	TUSC2	3	50357458	50365682	tumor suppressor candidate 2 [Source:HGNC Symbol;Acc:17034]
ENSG00000003436	TFPI	2	188328957	188430487	tissue factor pathway inhibitor (lipoprotein-associated coagulation inhibitor) [Source:HGNC Symbol;Acc:11760]
ENSG00000115474	KCNJ13	2	233631174	233641278	potassium inwardly-rectifying channel, subfamily J, member 13 [Source:HGNC Symbol;Acc:6259]
ENSG00000115738	ID2	2	8818975	8824583	inhibitor of DNA binding 2, dominant negative helix-loop-helix protein [Source:HGNC Symbol;Acc:5361]
ENSG00000117533	VAMP4	1	171669300	171711387	vesicle-associated membrane protein 4 [Source:HGNC Symbol;Acc:12645]
ENSG00000118804	STBD1	4	77172886	77232752	starch binding domain 1 [Source:HGNC Symbol;Acc:24854]
ENSG00000115129	TP53I3	2	24300303	24308731	tumor protein p53 inducible protein 3 [Source:HGNC Symbol;Acc:19373]
ENSG00000120458	MSANTD2	11	124636394	124670569	Myb/SANT-like DNA-binding domain containing 2 [Source:HGNC Symbol;Acc:26266]
ENSG00000120697	ALG5	13	37523912	37574398	asparagine-linked glycosylation 5, dolichyl-phosphate beta-glucosyltransferase homolog (S. cerevisiae) [Source:HGNC Symbol;Acc:20266]
ENSG00000131127	ZNF141	4	331603	378653	zinc finger protein 141 [Source:HGNC Symbol;Acc:12926]
ENSG00000122728	TAF1L	9	32629452	32635667	TAF1 RNA polymerase II, TATA box binding protein (TBP)-associated factor, 210kDa-like [Source:HGNC Symbol;Acc:18056]
ENSG00000123096	SSPN	12	26274924	26452223	sarcospan [Source:HGNC Symbol;Acc:11322]
ENSG00000104915	STX10	19	13254872	13261197	syntaxin 10 [Source:HGNC Symbol;Acc:11428]
ENSG00000123353	ORMDL2	12	56211703	56215663	ORM1-like 2 (S. cerevisiae) [Source:HGNC Symbol;Acc:16037]
ENSG00000123609	NMI	2	152126979	152146571	N-myc (and STAT) interactor [Source:HGNC Symbol;Acc:7854]
ENSG00000124613	ZNF391	6	27342394	27371683	zinc finger protein 391 [Source:HGNC Symbol;Acc:18779]
ENSG00000127415	IDUA	4	980785	998316	iduronidase, alpha-L- [Source:HGNC Symbol;Acc:5391]
ENSG00000129675	ARHGEF6	X	135747706	135864247	Rac/Cdc42 guanine nucleotide exchange factor (GEF) 6 [Source:HGNC Symbol;Acc:685]
ENSG00000108771	DHX58	17	40253422	40264751	DEXH (Asp-Glu-X-His) box polypeptide 58 [Source:HGNC Symbol;Acc:29517]
ENSG00000133083	DCLK1	13	36345478	36705443	doublecortin-like kinase 1 [Source:HGNC Symbol;Acc:2700]
ENSG00000133321	RARRES3	11	63304281	63313934	retinoic acid receptor responder (tazarotene induced) 3 [Source:HGNC Symbol;Acc:9869]
ENSG00000133874	RNF122	8	33405273	33424643	ring finger protein 122 [Source:HGNC Symbol;Acc:21147]
ENSG00000135093	USP30	12	109460894	109525831	ubiquitin specific peptidase 30 [Source:HGNC Symbol;Acc:20065]
ENSG00000186088	PION	7	76940068	77046115	pigeon homolog (Drosophila) [Source:HGNC Symbol;Acc:28042]
ENSG00000135407	AVIL	12	58191159	58212487	advillin [Source:HGNC Symbol;Acc:14188]
ENSG00000135914	HTR2B	2	231972944	231989832	5-hydroxytryptamine (serotonin) receptor 2B, G protein-coupled [Source:HGNC Symbol;Acc:5294]
ENSG00000136048	DRAM1	12	102271129	102405908	DNA-damage regulated autophagy modulator 1 [Source:HGNC Symbol;Acc:25645]
ENSG00000103740	ACSBG1	15	78459810	78538030	acyl-CoA synthetase bubblegum family member 1 [Source:HGNC Symbol;Acc:29567]
ENSG00000136870	ZNF189	9	104161155	104172942	zinc finger protein 189 [Source:HGNC Symbol;Acc:12980]
ENSG00000136960	ENPP2	8	120569326	120685693	ectonucleotide pyrophosphatase/phosphodiesterase 2 [Source:HGNC Symbol;Acc:3357]
ENSG00000137709	POU2F3	11	120107349	120190653	POU class 2 homeobox 3 [Source:HGNC Symbol;Acc:19864]
ENSG00000070019	GUCY2C	12	14765576	14849519	guanylate cyclase 2C (heat stable enterotoxin receptor) [Source:HGNC Symbol;Acc:4688]
ENSG00000110900	TSPAN11	12	31079362	31149534	tetraspanin 11 [Source:HGNC Symbol;Acc:30795]
ENSG00000006042	TMEM98	17	31254928	31272124	transmembrane protein 98 [Source:HGNC Symbol;Acc:24529]
ENSG00000138613	APH1B	15	63568217	63601325	anterior pharynx defective 1 homolog B (C. elegans) [Source:HGNC Symbol;Acc:24080]
ENSG00000138615	CILP	15	65488337	65503826	cartilage intermediate layer protein, nucleotide pyrophosphohydrolase [Source:HGNC Symbol;Acc:1980]
ENSG00000101624	CEP76	18	12661832	12702776	centrosomal protein 76kDa [Source:HGNC Symbol;Acc:25727]
ENSG00000129646	QRICH2	17	74270130	74303761	glutamine rich 2 [Source:HGNC Symbol;Acc:25326]
ENSG00000267059		19	1578011	1605483	Cytochrome b-c1 complex subunit 10 [Source:UniProtKB/Swiss-Prot;Acc:O14957]
ENSG00000113594	LIFR	5	38475065	38608456	leukemia inhibitory factor receptor alpha [Source:HGNC Symbol;Acc:6597]
ENSG00000121440	PDZRN3	3	73431584	73674091	PDZ domain containing ring finger 3 [Source:HGNC Symbol;Acc:17704]
ENSG00000114166	KAT2B	3	20081515	20195896	K(lysine) acetyltransferase 2B [Source:HGNC Symbol;Acc:8638]
ENSG00000104427	ZC2HC1A	8	79578282	79629935	zinc finger, C2HC-type containing 1A [Source:HGNC Symbol;Acc:24277]
ENSG00000138685	FGF2	4	123747863	123819391	fibroblast growth factor 2 (basic) [Source:HGNC Symbol;Acc:3676]
ENSG00000144668	ITGA9	3	37493606	37865005	integrin, alpha 9 [Source:HGNC Symbol;Acc:6145]
ENSG00000127419	TMEM175	4	926175	952444	transmembrane protein 175 [Source:HGNC Symbol;Acc:28709]
ENSG00000072858	SIDT1	3	113251143	113348425	SID1 transmembrane family, member 1 [Source:HGNC Symbol;Acc:25967]
ENSG00000109819	PPARGC1A	4	23756664	23905712	peroxisome proliferator-activated receptor gamma, coactivator 1 alpha [Source:HGNC Symbol;Acc:9237]
ENSG00000106078	COBL	7	51083909	51384515	cordon-bleu homolog (mouse) [Source:HGNC Symbol;Acc:22199]
ENSG00000133302	ANKRD32	5	93954052	94075141	ankyrin repeat domain 32 [Source:HGNC Symbol;Acc:25408]
ENSG00000138792	ENPEP	4	111286889	111486441	glutamyl aminopeptidase (aminopeptidase A) [Source:HGNC Symbol;Acc:3355]
ENSG00000074706	IPCEF1	6	154475631	154677926	interaction protein for cytohesin exchange factors 1 [Source:HGNC Symbol;Acc:21204]
ENSG00000140743	CDR2	16	22357257	22448486	cerebellar degeneration-related protein 2, 62kDa [Source:HGNC Symbol;Acc:1799]
ENSG00000154263	ABCA10	17	67143355	67240987	ATP-binding cassette, sub-family A (ABC1), member 10 [Source:HGNC Symbol;Acc:30]
ENSG00000141504	SAT2	17	7529552	7531194	spermidine/spermine N1-acetyltransferase family member 2 [Source:HGNC Symbol;Acc:23160]
ENSG00000145029	NICN1	3	49460379	49466759	nicolin 1 [Source:HGNC Symbol;Acc:18317]
ENSG00000152684	PELO	5	52083774	52099880	pelota homolog (Drosophila) [Source:HGNC Symbol;Acc:8829]
ENSG00000145794	MEGF10	5	126626523	126801429	multiple EGF-like-domains 10 [Source:HGNC Symbol;Acc:29634]
ENSG00000146376	ARHGAP18	6	129897277	130031370	Rho GTPase activating protein 18 [Source:HGNC Symbol;Acc:21035]
ENSG00000146409	SLC18B1	6	133090509	133119701	solute carrier family 18, subfamily B, member 1 [Source:HGNC Symbol;Acc:21573]
ENSG00000147100	SLC16A2	X	73641085	73753752	solute carrier family 16, member 2 (thyroid hormone transporter) [Source:HGNC Symbol;Acc:10923]
ENSG00000147439	BIN3	8	22477931	22526661	bridging integrator 3 [Source:HGNC Symbol;Acc:1054]
ENSG00000149196	C11orf73	11	86013253	86056969	chromosome 11 open reading frame 73 [Source:HGNC Symbol;Acc:26938]
ENSG00000134824	FADS2	11	61560452	61634826	fatty acid desaturase 2 [Source:HGNC Symbol;Acc:3575]
ENSG00000149564	ESAM	11	124622026	124632186	endothelial cell adhesion molecule [Source:HGNC Symbol;Acc:17474]
ENSG00000151552	QDPR	4	17461884	17513857	quinoid dihydropteridine reductase [Source:HGNC Symbol;Acc:9752]
ENSG00000151729	SLC25A4	4	186064395	186068434	solute carrier family 25 (mitochondrial carrier; adenine nucleotide translocator), member 4 [Source:HGNC Symbol;Acc:10990]
ENSG00000152580	IGSF10	3	151143172	151176497	immunoglobulin superfamily, member 10 [Source:HGNC Symbol;Acc:26384]
ENSG00000153283	CD96	3	111260926	111384597	CD96 molecule [Source:HGNC Symbol;Acc:16892]
ENSG00000154262	ABCA6	17	67074843	67138029	ATP-binding cassette, sub-family A (ABC1), member 6 [Source:HGNC Symbol;Acc:36]
ENSG00000155099	TMEM55A	8	92006024	92053292	transmembrane protein 55A [Source:HGNC Symbol;Acc:25452]
ENSG00000155792	DEPTOR	8	120885957	121063152	DEP domain containing MTOR-interacting protein [Source:HGNC Symbol;Acc:22953]
ENSG00000156467	UQCRB	8	97238148	97247862	ubiquinol-cytochrome c reductase binding protein [Source:HGNC Symbol;Acc:12582]
ENSG00000156831	NSMCE2	8	126103921	126379362	non-SMC element 2, MMS21 homolog (S. cerevisiae) [Source:HGNC Symbol;Acc:26513]
ENSG00000046889	PREX2	8	68864353	69149265	phosphatidylinositol-3,4,5-trisphosphate-dependent Rac exchange factor 2 [Source:HGNC Symbol;Acc:22950]
ENSG00000159079	C21orf59	21	33964389	33985176	chromosome 21 open reading frame 59 [Source:HGNC Symbol;Acc:1301]
ENSG00000159111	MRPL10	17	45900638	45908900	mitochondrial ribosomal protein L10 [Source:HGNC Symbol;Acc:14055]
ENSG00000159337	PLA2G4D	15	42359207	42386752	phospholipase A2, group IVD (cytosolic) [Source:HGNC Symbol;Acc:30038]
ENSG00000160233	LRRC3	21	45875369	45878739	leucine rich repeat containing 3 [Source:HGNC Symbol;Acc:14965]
ENSG00000160593	AMICA1	11	118064455	118095809	adhesion molecule, interacts with CXADR antigen 1 [Source:HGNC Symbol;Acc:19084]
ENSG00000160678	S100A1	1	153600402	153604513	S100 calcium binding protein A1 [Source:HGNC Symbol;Acc:10486]
ENSG00000160961	ZNF333	19	14800613	14844557	zinc finger protein 333 [Source:HGNC Symbol;Acc:15624]
ENSG00000170426	SDR9C7	12	57316938	57328189	short chain dehydrogenase/reductase family 9C, member 7 [Source:HGNC Symbol;Acc:29958]
ENSG00000188868	ZNF563	19	12428291	12444502	zinc finger protein 563 [Source:HGNC Symbol;Acc:30498]
ENSG00000161980	POLR3K	16	96407	103628	polymerase (RNA) III (DNA directed) polypeptide K, 12.3 kDa [Source:HGNC Symbol;Acc:14121]
ENSG00000162367	TAL1	1	47681963	47697892	T-cell acute lymphocytic leukemia 1 [Source:HGNC Symbol;Acc:11556]
ENSG00000162461	SLC25A34	1	16062900	16067891	solute carrier family 25, member 34 [Source:HGNC Symbol;Acc:27653]
ENSG00000162542	TMCO4	1	20008706	20126438	transmembrane and coiled-coil domains 4 [Source:HGNC Symbol;Acc:27393]
ENSG00000163071	SPATA18	4	52917497	52963458	spermatogenesis associated 18 [Source:HGNC Symbol;Acc:29579]
ENSG00000163517	HDAC11	3	13521224	13547916	histone deacetylase 11 [Source:HGNC Symbol;Acc:19086]
ENSG00000163528	CHCHD4	3	14153580	14166370	coiled-coil-helix-coiled-coil-helix domain containing 4 [Source:HGNC Symbol;Acc:26467]
ENSG00000163818	LZTFL1	3	45864808	45957534	leucine zipper transcription factor-like 1 [Source:HGNC Symbol;Acc:6741]
ENSG00000144730	IL17RD	3	57124010	57204334	interleukin 17 receptor D [Source:HGNC Symbol;Acc:17616]
ENSG00000164039	BDH2	4	104000592	104021040	3-hydroxybutyrate dehydrogenase, type 2 [Source:HGNC Symbol;Acc:32389]
ENSG00000157510	AFAP1L1	5	148651434	148721365	actin filament associated protein 1-like 1 [Source:HGNC Symbol;Acc:26714]
ENSG00000164331	ANKRA2	5	72848160	72861511	ankyrin repeat, family A (RFXANK-like), 2 [Source:HGNC Symbol;Acc:13208]
ENSG00000164591	MYOZ3	5	150040436	150058927	myozenin 3 [Source:HGNC Symbol;Acc:18565]
ENSG00000127995	CASD1	7	94138531	94186331	CAS1 domain containing 1 [Source:HGNC Symbol;Acc:16014]
ENSG00000164776	PHKG1	7	56148440	56160689	phosphorylase kinase, gamma 1 (muscle) [Source:HGNC Symbol;Acc:8930]
ENSG00000165338	HECTD2	10	93170096	93274586	HECT domain containing E3 ubiquitin protein ligase 2 [Source:HGNC Symbol;Acc:26736]
ENSG00000165501	LRR1	14	50065415	50081390	leucine rich repeat protein 1 [Source:HGNC Symbol;Acc:19742]
ENSG00000165507	C10orf10	10	45466429	45474258	chromosome 10 open reading frame 10 [Source:HGNC Symbol;Acc:23355]
ENSG00000165672	PRDX3	10	120927215	120938345	peroxiredoxin 3 [Source:HGNC Symbol;Acc:9354]
ENSG00000165799	RNASE7	14	21510385	21512393	ribonuclease, RNase A family, 7 [Source:HGNC Symbol;Acc:19278]
ENSG00000188906	LRRK2	12	40590546	40763087	leucine-rich repeat kinase 2 [Source:HGNC Symbol;Acc:18618]
ENSG00000166002	C11orf75	11	93211638	93276674	chromosome 11 open reading frame 75 [Source:HGNC Symbol;Acc:24810]
ENSG00000166130	IKBIP	12	99007183	99038891	IKBKB interacting protein [Source:HGNC Symbol;Acc:26430]
ENSG00000166228	PCBD1	10	72642037	72648541	pterin-4 alpha-carbinolamine dehydratase/dimerization cofactor of hepatocyte nuclear factor 1 alpha [Source:HGNC Symbol;Acc:8646]
ENSG00000139364	TMEM132B	12	125671382	126146917	transmembrane protein 132B [Source:HGNC Symbol;Acc:29397]
ENSG00000167107	ACSF2	17	48503519	48552206	acyl-CoA synthetase family member 2 [Source:HGNC Symbol;Acc:26101]
ENSG00000131116	ZNF428	19	44111377	44124014	zinc finger protein 428 [Source:HGNC Symbol;Acc:20804]
ENSG00000167925	GHDC	17	40340817	40346531	GH3 domain containing [Source:HGNC Symbol;Acc:24438]
ENSG00000168077	SCARA3	8	27491385	27534190	scavenger receptor class A, member 3 [Source:HGNC Symbol;Acc:19000]
ENSG00000171016	PYGO1	15	55831088	55881145	pygopus homolog 1 (Drosophila) [Source:HGNC Symbol;Acc:30256]
ENSG00000168356	SCN11A	3	38887260	38992052	sodium channel, voltage-gated, type XI, alpha subunit [Source:HGNC Symbol;Acc:10583]
ENSG00000169230	PRELID1	5	176730775	176733960	PRELI domain containing 1 [Source:HGNC Symbol;Acc:30255]
ENSG00000078549	ADCYAP1R1	7	31092076	31151089	adenylate cyclase activating polypeptide 1 (pituitary) receptor type I [Source:HGNC Symbol;Acc:242]
ENSG00000171155	C1GALT1C1	X	119759648	119764005	C1GALT1-specific chaperone 1 [Source:HGNC Symbol;Acc:24338]
ENSG00000144369	FAM171B	2	187558698	187630685	family with sequence similarity 171, member B [Source:HGNC Symbol;Acc:29412]
ENSG00000171813	PWWP2B	10	134210672	134231367	PWWP domain containing 2B [Source:HGNC Symbol;Acc:25150]
ENSG00000170836	PPM1D	17	58677544	58741849	protein phosphatase, Mg2+/Mn2+ dependent, 1D [Source:HGNC Symbol;Acc:9277]
ENSG00000172171	TEFM	17	29224354	29233838	transcription elongation factor, mitochondrial [Source:HGNC Symbol;Acc:26223]
ENSG00000162627	SNX7	1	99127236	99226056	sorting nexin 7 [Source:HGNC Symbol;Acc:14971]
ENSG00000169105	CHST14	15	40763160	40765353	carbohydrate (N-acetylgalactosamine 4-0) sulfotransferase 14 [Source:HGNC Symbol;Acc:24464]
ENSG00000168916	ZNF608	5	123972608	124084500	zinc finger protein 608 [Source:HGNC Symbol;Acc:29238]
ENSG00000154153	FAM134B	5	16473147	16617167	family with sequence similarity 134, member B [Source:HGNC Symbol;Acc:25964]
ENSG00000168894	RNF181	2	85822848	85824736	ring finger protein 181 [Source:HGNC Symbol;Acc:28037]
ENSG00000168899	VAMP5	2	85811531	85820535	vesicle-associated membrane protein 5 (myobrevin) [Source:HGNC Symbol;Acc:12646]
ENSG00000171236	LRG1	19	4536421	4540104	leucine-rich alpha-2-glycoprotein 1 [Source:HGNC Symbol;Acc:29480]
ENSG00000171574	ZNF584	19	58920063	58929690	zinc finger protein 584 [Source:HGNC Symbol;Acc:27318]
ENSG00000168303	MPLKIP	7	40172342	40174258	M-phase specific PLK1 interacting protein [Source:HGNC Symbol;Acc:16002]
ENSG00000168646	AXIN2	17	63524681	63557765	axin 2 [Source:HGNC Symbol;Acc:904]
ENSG00000154719	MRPL39	21	26957968	26979829	mitochondrial ribosomal protein L39 [Source:HGNC Symbol;Acc:14027]
ENSG00000174123	TLR10	4	38773860	38784611	toll-like receptor 10 [Source:HGNC Symbol;Acc:15634]
ENSG00000173041	ZNF680	7	63980262	64023484	zinc finger protein 680 [Source:HGNC Symbol;Acc:26897]
ENSG00000173011	TADA2B	4	7043626	7058368	transcriptional adaptor 2B [Source:HGNC Symbol;Acc:30781]
ENSG00000175538	KCNE3	11	74165886	74178774	potassium voltage-gated channel, Isk-related family, member 3 [Source:HGNC Symbol;Acc:6243]
ENSG00000175567	UCP2	11	73685712	73694352	uncoupling protein 2 (mitochondrial, proton carrier) [Source:HGNC Symbol;Acc:12518]
ENSG00000175575	PAAF1	11	73587744	73638790	proteasomal ATPase-associated factor 1 [Source:HGNC Symbol;Acc:25687]
ENSG00000174640	SLCO2A1	3	133651540	133771028	solute carrier organic anion transporter family, member 2A1 [Source:HGNC Symbol;Acc:10955]
ENSG00000174547	MRPL11	11	66202546	66234209	mitochondrial ribosomal protein L11 [Source:HGNC Symbol;Acc:14042]
ENSG00000175505	CLCF1	11	67131639	67141648	cardiotrophin-like cytokine factor 1 [Source:HGNC Symbol;Acc:17412]
ENSG00000139437	TCHP	12	110338069	110421646	trichoplein, keratin filament binding [Source:HGNC Symbol;Acc:28135]
ENSG00000112936	C7	5	40909354	40983041	complement component 7 [Source:HGNC Symbol;Acc:1346]
ENSG00000178662	CSRNP3	2	166326157	166545917	cysteine-serine-rich nuclear protein 3 [Source:HGNC Symbol;Acc:30729]
ENSG00000173369	C1QB	1	22979255	22988031	complement component 1, q subcomponent, B chain [Source:HGNC Symbol;Acc:1242]
ENSG00000137809	ITGA11	15	68594050	68724501	integrin, alpha 11 [Source:HGNC Symbol;Acc:6136]
ENSG00000162222	TTC9C	11	62495541	62507756	tetratricopeptide repeat domain 9C [Source:HGNC Symbol;Acc:28432]
ENSG00000144061	NPHP1	2	110879888	110962643	nephronophthisis 1 (juvenile) [Source:HGNC Symbol;Acc:7905]
ENSG00000067221	STOML1	15	74275547	74286963	stomatin (EPB72)-like 1 [Source:HGNC Symbol;Acc:14560]
ENSG00000181856	SLC2A4	17	7184986	7191576	solute carrier family 2 (facilitated glucose transporter), member 4 [Source:HGNC Symbol;Acc:11009]
ENSG00000181029	TRAPPC5	19	7745761	7747748	trafficking protein particle complex 5 [Source:HGNC Symbol;Acc:23067]
ENSG00000112210	RAB23	6	57053581	57087078	RAB23, member RAS oncogene family [Source:HGNC Symbol;Acc:14263]
ENSG00000180875	GREM2	1	240652873	240775449	gremlin 2 [Source:HGNC Symbol;Acc:17655]
ENSG00000180871	CXCR2	2	218990012	219001976	chemokine (C-X-C motif) receptor 2 [Source:HGNC Symbol;Acc:6027]
ENSG00000178537	SLC25A20	3	48894369	48936426	solute carrier family 25 (carnitine/acylcarnitine translocase), member 20 [Source:HGNC Symbol;Acc:1421]
ENSG00000153714	LURAP1L	9	12775020	12822130	leucine rich adaptor protein 1-like [Source:HGNC Symbol;Acc:31452]
ENSG00000175707	C1orf172	1	27276053	27286897	chromosome 1 open reading frame 172 [Source:HGNC Symbol;Acc:26624]
ENSG00000179331	RAB39A	11	107799229	107834208	RAB39A, member RAS oncogene family [Source:HGNC Symbol;Acc:16521]
ENSG00000111196	MAGOHB	12	10758612	10766222	mago-nashi homolog B (Drosophila) [Source:HGNC Symbol;Acc:25504]
ENSG00000177238	TRIM72	16	31225342	31236510	tripartite motif containing 72 [Source:HGNC Symbol;Acc:32671]
ENSG00000196267	ZNF836	19	52658125	52674896	zinc finger protein 836 [Source:HGNC Symbol;Acc:34333]
ENSG00000164169	PRMT10	4	148558936	148605381	protein arginine methyltransferase 10 (putative) [Source:HGNC Symbol;Acc:25099]
ENSG00000154065	ANKRD29	18	21178890	21242849	ankyrin repeat domain 29 [Source:HGNC Symbol;Acc:27110]
ENSG00000177464	GPR4	19	46093022	46105466	G protein-coupled receptor 4 [Source:HGNC Symbol;Acc:4497]
ENSG00000197408	CYP2B6	19	41497204	41524301	cytochrome P450, family 2, subfamily B, polypeptide 6 [Source:HGNC Symbol;Acc:2615]
ENSG00000167637	ZNF283	19	44331444	44353307	zinc finger protein 283 [Source:HGNC Symbol;Acc:13077]
ENSG00000176108	CHMP6	17	78965398	78983317	charged multivesicular body protein 6 [Source:HGNC Symbol;Acc:25675]
ENSG00000170271	C5orf4	5	154198051	154238812	chromosome 5 open reading frame 4 [Source:HGNC Symbol;Acc:1334]
ENSG00000121903	ZSCAN20	1	33938246	33961995	zinc finger and SCAN domain containing 20 [Source:HGNC Symbol;Acc:13093]
ENSG00000172728	FUT10	8	33228342	33330940	fucosyltransferase 10 (alpha (1,3) fucosyltransferase) [Source:HGNC Symbol;Acc:19234]
ENSG00000185753	CXorf38	X	40488285	40506819	chromosome X open reading frame 38 [Source:HGNC Symbol;Acc:28589]
ENSG00000183513	COA5	2	99215773	99224978	cytochrome C oxidase assembly factor 5 [Source:HGNC Symbol;Acc:33848]
ENSG00000146757	ZNF92	7	64838712	64866038	zinc finger protein 92 [Source:HGNC Symbol;Acc:13168]
ENSG00000184867	ARMCX2	X	100910267	100914876	armadillo repeat containing, X-linked 2 [Source:HGNC Symbol;Acc:16869]
ENSG00000053524	MCF2L2	3	182895831	183146566	MCF.2 cell line derived transforming sequence-like 2 [Source:HGNC Symbol;Acc:30319]
ENSG00000183801	OLFML1	11	7506619	7532608	olfactomedin-like 1 [Source:HGNC Symbol;Acc:24473]
ENSG00000185905	C16orf54	16	29753784	29757327	chromosome 16 open reading frame 54 [Source:HGNC Symbol;Acc:26649]
ENSG00000184371	CSF1	1	110452864	110473614	colony stimulating factor 1 (macrophage) [Source:HGNC Symbol;Acc:2432]
ENSG00000182208	MOB2	11	1490687	1522477	MOB kinase activator 2 [Source:HGNC Symbol;Acc:24904]
ENSG00000205420	KRT6A	12	52880958	52887041	keratin 6A [Source:HGNC Symbol;Acc:6443]
ENSG00000182512	GLRX5	14	95999840	96011061	glutaredoxin 5 [Source:HGNC Symbol;Acc:20134]
ENSG00000198556	ZNF789	7	99070464	99101273	zinc finger protein 789 [Source:HGNC Symbol;Acc:27801]
ENSG00000116852	KIF21B	1	200938520	200992828	kinesin family member 21B [Source:HGNC Symbol;Acc:29442]
ENSG00000185482	STAC3	12	57637236	57644976	SH3 and cysteine rich domain 3 [Source:HGNC Symbol;Acc:28423]
ENSG00000182263	FIGN	2	164449906	164592522	fidgetin [Source:HGNC Symbol;Acc:13285]
ENSG00000184281	TSSC4	11	2421718	2425106	tumor suppressing subtransferable candidate 4 [Source:HGNC Symbol;Acc:12386]
ENSG00000186871	ERCC6L	X	71424510	71458897	excision repair cross-complementing rodent repair deficiency, complementation group 6-like [Source:HGNC Symbol;Acc:20794]
ENSG00000186335	SLC36A2	5	150694539	150727151	solute carrier family 36 (proton/amino acid symporter), member 2 [Source:HGNC Symbol;Acc:18762]
ENSG00000044524	EPHA3	3	89156674	89531284	EPH receptor A3 [Source:HGNC Symbol;Acc:3387]
ENSG00000010295	IFFO1	12	6647541	6665239	intermediate filament family orphan 1 [Source:HGNC Symbol;Acc:24970]
ENSG00000136104	RNASEH2B	13	51483814	51544592	ribonuclease H2, subunit B [Source:HGNC Symbol;Acc:25671]
ENSG00000267680	ZNF224	19	44598492	44612479	zinc finger protein 224 [Source:HGNC Symbol;Acc:13017]
ENSG00000167685	ZNF444	19	56643968	56672262	zinc finger protein 444 [Source:HGNC Symbol;Acc:16052]
ENSG00000164683	HEY1	8	80676245	80680098	hairy/enhancer-of-split related with YRPW motif 1 [Source:HGNC Symbol;Acc:4880]
ENSG00000077279	DCX	X	110537007	110655603	doublecortin [Source:HGNC Symbol;Acc:2714]
ENSG00000078295	ADCY2	5	7396321	7830194	adenylate cyclase 2 (brain) [Source:HGNC Symbol;Acc:233]
ENSG00000175489	LRRC25	19	18501955	18508415	leucine rich repeat containing 25 [Source:HGNC Symbol;Acc:29806]
ENSG00000173275	ZNF449	X	134478721	134497077	zinc finger protein 449 [Source:HGNC Symbol;Acc:21039]
ENSG00000100027	YPEL1	22	22051833	22090123	yippee-like 1 (Drosophila) [Source:HGNC Symbol;Acc:12845]
ENSG00000187650	VMAC	19	5904869	5910864	vimentin-type intermediate filament associated coiled-coil protein [Source:HGNC Symbol;Acc:33803]
ENSG00000189144	ZNF573	19	38226734	38307940	zinc finger protein 573 [Source:HGNC Symbol;Acc:26420]
ENSG00000131386	GALNTL2	3	16216156	16273499	UDP-N-acetyl-alpha-D-galactosamine:polypeptide N-acetylgalactosaminyltransferase-like 2 [Source:HGNC Symbol;Acc:21531]
ENSG00000166575	TMEM135	11	86748886	87034756	transmembrane protein 135 [Source:HGNC Symbol;Acc:26167]
ENSG00000187699	C2orf88	2	190744335	191068210	chromosome 2 open reading frame 88 [Source:HGNC Symbol;Acc:28191]
ENSG00000181038	METTL23	17	74722912	74730018	methyltransferase like 23 [Source:HGNC Symbol;Acc:26988]
ENSG00000179776	CDH5	16	66400533	66438686	cadherin 5, type 2 (vascular endothelium) [Source:HGNC Symbol;Acc:1764]
ENSG00000137100	DCTN3	9	34613548	34620515	dynactin 3 (p22) [Source:HGNC Symbol;Acc:2713]
ENSG00000112486	CCR6	6	167525295	167553184	chemokine (C-C motif) receptor 6 [Source:HGNC Symbol;Acc:1607]
ENSG00000170412	GPRC5C	17	72420990	72447792	G protein-coupled receptor, family C, group 5, member C [Source:HGNC Symbol;Acc:13309]
ENSG00000101412	E2F1	20	32263489	32274210	E2F transcription factor 1 [Source:HGNC Symbol;Acc:3113]
ENSG00000166920	C15orf48	15	45722727	45740959	chromosome 15 open reading frame 48 [Source:HGNC Symbol;Acc:29898]
ENSG00000112679	DUSP22	6	292097	351355	dual specificity phosphatase 22 [Source:HGNC Symbol;Acc:16077]
ENSG00000151702	FLI1	11	128555046	128683161	Friend leukemia virus integration 1 [Source:HGNC Symbol;Acc:3749]
ENSG00000126561	STAT5A	17	40439565	40463961	signal transducer and activator of transcription 5A [Source:HGNC Symbol;Acc:11366]
ENSG00000177595	PIDD	11	799180	809753	p53-induced death domain protein [Source:HGNC Symbol;Acc:16491]
ENSG00000135931	ARMC9	2	232063260	232239548	armadillo repeat containing 9 [Source:HGNC Symbol;Acc:20730]
ENSG00000143498	TAF1A	1	222731244	222763275	TATA box binding protein (TBP)-associated factor, RNA polymerase I, A, 48kDa [Source:HGNC Symbol;Acc:11532]
ENSG00000160190	SLC37A1	21	43916128	44001550	solute carrier family 37 (glycerol-3-phosphate transporter), member 1 [Source:HGNC Symbol;Acc:11024]
ENSG00000006283	CACNA1G	17	48638429	48704835	calcium channel, voltage-dependent, T type, alpha 1G subunit [Source:HGNC Symbol;Acc:1394]
ENSG00000005801	ZNF195	11	3360491	3400448	zinc finger protein 195 [Source:HGNC Symbol;Acc:12986]
ENSG00000086619	ERO1LB	1	236378855	236445319	ERO1-like beta (S. cerevisiae) [Source:HGNC Symbol;Acc:14355]
ENSG00000105518	TMEM205	19	11453452	11457194	transmembrane protein 205 [Source:HGNC Symbol;Acc:29631]
ENSG00000114698	PLSCR4	3	145910126	145968966	phospholipid scramblase 4 [Source:HGNC Symbol;Acc:16497]
ENSG00000136944	LMX1B	9	129376722	129463311	LIM homeobox transcription factor 1, beta [Source:HGNC Symbol;Acc:6654]
ENSG00000102547	CAB39L	13	49882786	50018262	calcium binding protein 39-like [Source:HGNC Symbol;Acc:20290]
ENSG00000197265	GTF2E2	8	30435835	30515768	general transcription factor IIE, polypeptide 2, beta 34kDa [Source:HGNC Symbol;Acc:4651]
ENSG00000168297	PXK	3	58318607	58411748	PX domain containing serine/threonine kinase [Source:HGNC Symbol;Acc:23326]
ENSG00000101605	MYOM1	18	3066805	3220106	myomesin 1, 185kDa [Source:HGNC Symbol;Acc:7613]
ENSG00000197863	ZNF790	19	37308330	37341689	zinc finger protein 790 [Source:HGNC Symbol;Acc:33114]
ENSG00000196422	PPP1R26	9	138371648	138380739	protein phosphatase 1, regulatory subunit 26 [Source:HGNC Symbol;Acc:29089]
ENSG00000213096	ZNF254	19	24216276	24312643	zinc finger protein 254 [Source:HGNC Symbol;Acc:13047]
ENSG00000166321	NUDT13	10	74870217	74891586	nudix (nucleoside diphosphate linked moiety X)-type motif 13 [Source:HGNC Symbol;Acc:18827]
ENSG00000136147	PHF11	13	50069746	50103123	PHD finger protein 11 [Source:HGNC Symbol;Acc:17024]
ENSG00000010704	HFE	6	26087509	26098571	hemochromatosis [Source:HGNC Symbol;Acc:4886]
ENSG00000020577	SAMD4A	14	55033815	55260033	sterile alpha motif domain containing 4A [Source:HGNC Symbol;Acc:23023]
ENSG00000172260	NEGR1	1	71868625	72748417	neuronal growth regulator 1 [Source:HGNC Symbol;Acc:17302]
ENSG00000164440	TXLNB	6	139561198	139613276	taxilin beta [Source:HGNC Symbol;Acc:21617]
ENSG00000197013	ZNF429	19	21688437	21721079	zinc finger protein 429 [Source:HGNC Symbol;Acc:20817]
ENSG00000206384	COL6A6	3	130279178	130396999	collagen, type VI, alpha 6 [Source:HGNC Symbol;Acc:27023]
ENSG00000196329	GIMAP5	7	150419341	150447121	GTPase, IMAP family member 5 [Source:HGNC Symbol;Acc:18005]
ENSG00000186567	CEACAM19	19	45165545	45187631	carcinoembryonic antigen-related cell adhesion molecule 19 [Source:HGNC Symbol;Acc:31951]
ENSG00000172572	PDE3A	12	20522179	20837315	phosphodiesterase 3A, cGMP-inhibited [Source:HGNC Symbol;Acc:8778]
ENSG00000197496	SLC2A10	20	45338126	45364965	solute carrier family 2 (facilitated glucose transporter), member 10 [Source:HGNC Symbol;Acc:13444]
ENSG00000197614	MFAP5	12	8789942	8815484	microfibrillar associated protein 5 [Source:HGNC Symbol;Acc:29673]
ENSG00000155729	KCTD18	2	201353675	201384507	potassium channel tetramerisation domain containing 18 [Source:HGNC Symbol;Acc:26446]
ENSG00000185010	F8	X	154064063	154255215	coagulation factor VIII, procoagulant component [Source:HGNC Symbol;Acc:3546]
ENSG00000198477	ZNF280B	22	22838767	22863505	zinc finger protein 280B [Source:HGNC Symbol;Acc:23022]
ENSG00000033170	FUT8	14	65877310	66210839	fucosyltransferase 8 (alpha (1,6) fucosyltransferase) [Source:HGNC Symbol;Acc:4019]
ENSG00000163138	PACRGL	4	20697905	20754530	PARK2 co-regulated-like [Source:HGNC Symbol;Acc:28442]
ENSG00000106733	NMRK1	9	77675489	77703133	nicotinamide riboside kinase 1 [Source:HGNC Symbol;Acc:26057]
ENSG00000198682	PAPSS2	10	89419370	89507462	3'-phosphoadenosine 5'-phosphosulfate synthase 2 [Source:HGNC Symbol;Acc:8604]
ENSG00000198324	FAM109A	12	111798339	111806925	family with sequence similarity 109, member A [Source:HGNC Symbol;Acc:26509]
ENSG00000198795	ZNF521	18	22641890	22932154	zinc finger protein 521 [Source:HGNC Symbol;Acc:24605]
ENSG00000198796	ALPK2	18	56148479	56296189	alpha-kinase 2 [Source:HGNC Symbol;Acc:20565]
ENSG00000163995	ABLIM2	4	7967039	8160559	actin binding LIM protein family, member 2 [Source:HGNC Symbol;Acc:19195]
ENSG00000204941	PSG5	19	43670408	43690688	pregnancy specific beta-1-glycoprotein 5 [Source:HGNC Symbol;Acc:9522]
ENSG00000092969	TGFB2	1	218519577	218617961	transforming growth factor, beta 2 [Source:HGNC Symbol;Acc:11768]
ENSG00000116668	SWT1	1	185126212	185260897	SWT1 RNA endoribonuclease homolog (S. cerevisiae) [Source:HGNC Symbol;Acc:16785]
ENSG00000116147	TNR	1	175291935	175712906	tenascin R [Source:HGNC Symbol;Acc:11953]
ENSG00000120370	GORAB	1	170501270	170522974	golgin, RAB6-interacting [Source:HGNC Symbol;Acc:25676]
ENSG00000000457	SCYL3	1	169821804	169863408	SCY1-like 3 (S. cerevisiae) [Source:HGNC Symbol;Acc:19285]
ENSG00000198771	RCSD1	1	167599330	167675486	RCSD domain containing 1 [Source:HGNC Symbol;Acc:28310]
ENSG00000143224	PPOX	1	161136200	161147803	protoporphyrinogen oxidase [Source:HGNC Symbol;Acc:9280]
ENSG00000162739	SLAMF6	1	160454820	160493052	SLAM family member 6 [Source:HGNC Symbol;Acc:21392]
ENSG00000158716	DUSP23	1	159750722	159752333	dual specificity phosphatase 23 [Source:HGNC Symbol;Acc:21480]
ENSG00000185499	MUC1	1	155158300	155162707	mucin 1, cell surface associated [Source:HGNC Symbol;Acc:7508]
ENSG00000111860	CEP85L	6	118781935	119031238	centrosomal protein 85kDa-like [Source:HGNC Symbol;Acc:21638]
ENSG00000196911	KPNA5	6	117002350	117063029	karyopherin alpha 5 (importin alpha 6) [Source:HGNC Symbol;Acc:6398]
ENSG00000153975	ZUFSP	6	116956781	116989957	zinc finger with UFM1-specific peptidase domain [Source:HGNC Symbol;Acc:21224]
ENSG00000143578	CREB3L4	1	153940010	153946839	cAMP responsive element binding protein 3-like 4 [Source:HGNC Symbol;Acc:18854]
ENSG00000143554	SLC27A3	1	153746830	153752633	solute carrier family 27 (fatty acid transporter), member 3 [Source:HGNC Symbol;Acc:10997]
ENSG00000159516	SPRR2G	1	153122058	153123345	small proline-rich protein 2G [Source:HGNC Symbol;Acc:11267]
ENSG00000173212	MAB21L3	1	116654376	116677861	mab-21-like 3 (C. elegans) [Source:HGNC Symbol;Acc:26787]
ENSG00000203867	RBM20	10	112404155	112599227	RNA binding motif protein 20 [Source:HGNC Symbol;Acc:27424]
ENSG00000168679	SLC16A4	1	110905470	110933704	solute carrier family 16, member 4 (monocarboxylic acid transporter 5) [Source:HGNC Symbol;Acc:10925]
ENSG00000214435	AS3MT	10	104629273	104661656	arsenic (+3 oxidation state) methyltransferase [Source:HGNC Symbol;Acc:17452]
ENSG00000134222	PSRC1	1	109822178	109825808	proline/serine-rich coiled-coil 1 [Source:HGNC Symbol;Acc:24472]
ENSG00000258366	RTEL1	20	62289163	62328416	regulator of telomere elongation helicase 1 [Source:HGNC Symbol;Acc:15888]
ENSG00000112695	COX7A2	6	75947391	75960039	cytochrome c oxidase subunit VIIa polypeptide 2 (liver) [Source:HGNC Symbol;Acc:2288]
ENSG00000162694	EXTL2	1	101337943	101361554	exostoses (multiple)-like 2 [Source:HGNC Symbol;Acc:3516]
ENSG00000122435	TRMT13	1	100598706	100616053	tRNA methyltransferase 13 homolog (S. cerevisiae) [Source:HGNC Symbol;Acc:25502]
ENSG00000152078	TMEM56	1	95582894	95663163	transmembrane protein 56 [Source:HGNC Symbol;Acc:26477]
ENSG00000137947	GTF2B	1	89318615	89357627	general transcription factor IIB [Source:HGNC Symbol;Acc:4648]
ENSG00000112208	BAG2	6	57037124	57049735	BCL2-associated athanogene 2 [Source:HGNC Symbol;Acc:938]
ENSG00000254685	FPGT	1	74663922	74699770	fucose-1-phosphate guanylyltransferase [Source:HGNC Symbol;Acc:3825]
ENSG00000171311	EXOSC1	10	99190928	99205774	exosome component 1 [Source:HGNC Symbol;Acc:17286]
ENSG00000095637	SORBS1	10	97071528	97321171	sorbin and SH3 domain containing 1 [Source:HGNC Symbol;Acc:14565]
ENSG00000162396	PARS2	1	55222571	55230187	prolyl-tRNA synthetase 2, mitochondrial (putative) [Source:HGNC Symbol;Acc:30563]
ENSG00000153291	SLC25A27	6	46620678	46649356	solute carrier family 25, member 27 [Source:HGNC Symbol;Acc:21065]
ENSG00000203993	C9orf37	9	140509784	140513358	chromosome 9 open reading frame 37 [Source:HGNC Symbol;Acc:23395]
ENSG00000148362	C9orf142	9	139886870	139888436	chromosome 9 open reading frame 142 [Source:HGNC Symbol;Acc:27849]
ENSG00000172889	EGFL7	9	139553308	139567130	EGF-like-domain, multiple 7 [Source:HGNC Symbol;Acc:20594]
ENSG00000152766	ANKRD22	10	90581889	90611575	ankyrin repeat domain 22 [Source:HGNC Symbol;Acc:28321]
ENSG00000126016	AMOT	X	112017731	112084043	angiomotin [Source:HGNC Symbol;Acc:17810]
ENSG00000148290	SURF1	9	136218610	136223552	surfeit 1 [Source:HGNC Symbol;Acc:11474]
ENSG00000126882	FAM78A	9	134133463	134151934	family with sequence similarity 78, member A [Source:HGNC Symbol;Acc:25465]
ENSG00000172465	TCEAL1	X	102883632	102885881	transcription elongation factor A (SII)-like 1 [Source:HGNC Symbol;Acc:11616]
ENSG00000180964	TCEAL8	X	102507923	102510131	transcription elongation factor A (SII)-like 8 [Source:HGNC Symbol;Acc:28683]
ENSG00000126947	ARMCX1	X	100805514	100809683	armadillo repeat containing, X-linked 1 [Source:HGNC Symbol;Acc:18073]
ENSG00000126953	TIMM8A	X	100600649	100604184	translocase of inner mitochondrial membrane 8 homolog A (yeast) [Source:HGNC Symbol;Acc:11817]
ENSG00000213551	DNAJC9	10	74943120	75008620	DnaJ (Hsp40) homolog, subfamily C, member 9 [Source:HGNC Symbol;Acc:19123]
ENSG00000149596	JPH2	20	42740335	42816218	junctophilin 2 [Source:HGNC Symbol;Acc:14202]
ENSG00000164663	USP49	6	41762107	41863099	ubiquitin specific peptidase 49 [Source:HGNC Symbol;Acc:20078]
ENSG00000183386	FHL3	1	38462442	38471278	four and a half LIM domains 3 [Source:HGNC Symbol;Acc:3704]
ENSG00000148346	LCN2	9	130911350	130915734	lipocalin 2 [Source:HGNC Symbol;Acc:6526]
ENSG00000124615	MOCS1	6	39867354	39902290	molybdenum cofactor synthesis 1 [Source:HGNC Symbol;Acc:7190]
ENSG00000204116	CHIC1	X	72783044	72906608	cysteine-rich hydrophobic domain 1 [Source:HGNC Symbol;Acc:1934]
ENSG00000182010	RTKN2	10	63942794	64028466	rhotekin 2 [Source:HGNC Symbol;Acc:19364]
ENSG00000130772	MED18	1	28655513	28662476	mediator complex subunit 18 [Source:HGNC Symbol;Acc:25944]
ENSG00000122870	BICC1	10	60272900	60591195	bicaudal C homolog 1 (Drosophila) [Source:HGNC Symbol;Acc:19351]
ENSG00000186501	TMEM222	1	27648651	27662891	transmembrane protein 222 [Source:HGNC Symbol;Acc:25363]
ENSG00000142751	GPN2	1	27205773	27216788	GPN-loop GTPase 2 [Source:HGNC Symbol;Acc:25513]
ENSG00000119411	BSPRY	9	116111821	116133513	B-box and SPRY domain containing [Source:HGNC Symbol;Acc:18232]
ENSG00000184481	FOXO4	X	70316047	70323385	forkhead box O4 [Source:HGNC Symbol;Acc:7139]
ENSG00000198121	LPAR1	9	113635543	113800981	lysophosphatidic acid receptor 1 [Source:HGNC Symbol;Acc:3166]
ENSG00000179163	FUCA1	1	24171567	24194784	fucosidase, alpha-L- 1, tissue [Source:HGNC Symbol;Acc:4006]
ENSG00000204305	AGER	6	32148745	32152101	advanced glycosylation end product-specific receptor [Source:HGNC Symbol;Acc:320]
ENSG00000204308	RNF5	6	32146131	32151930	ring finger protein 5, E3 ubiquitin protein ligase [Source:HGNC Symbol;Acc:10068]
ENSG00000130956	HABP4	9	99212483	99253618	hyaluronan binding protein 4 [Source:HGNC Symbol;Acc:17062]
ENSG00000139835	GRTP1	13	113978544	114018446	growth hormone regulated TBC protein 1 [Source:HGNC Symbol;Acc:20310]
ENSG00000127084	FGD3	9	95709733	95798518	FYVE, RhoGEF and PH domain containing 3 [Source:HGNC Symbol;Acc:16027]
ENSG00000127083	OMD	9	95176527	95186743	osteomodulin [Source:HGNC Symbol;Acc:8134]
ENSG00000125968	ID1	20	30193086	30194318	inhibitor of DNA binding 1, dominant negative helix-loop-helix protein [Source:HGNC Symbol;Acc:5360]
ENSG00000198542	ITGBL1	13	102104966	102371145	integrin, beta-like 1 (with EGF-like repeat domains) [Source:HGNC Symbol;Acc:6164]
ENSG00000204682	C10orf114	10	21781587	21786191	chromosome 10 open reading frame 114 [Source:HGNC Symbol;Acc:31448]
ENSG00000165072	MAMDC2	9	72658497	72841886	MAM domain containing 2 [Source:HGNC Symbol;Acc:23673]
ENSG00000132664	POLR3F	20	18447771	18465287	polymerase (RNA) III (DNA directed) polypeptide F, 39 kDa [Source:HGNC Symbol;Acc:15763]
ENSG00000188243	COMMD6	13	76099350	76123575	COMM domain containing 6 [Source:HGNC Symbol;Acc:24015]
ENSG00000147123	NDUFB11	X	47001615	47004903	NADH dehydrogenase (ubiquinone) 1 beta subcomplex, 11, 17.3kDa [Source:HGNC Symbol;Acc:20372]
ENSG00000156313	RPGR	X	38128424	38186817	retinitis pigmentosa GTPase regulator [Source:HGNC Symbol;Acc:10295]
ENSG00000164403	SHROOM1	5	132157833	132166590	shroom family member 1 [Source:HGNC Symbol;Acc:24084]
ENSG00000102230	PCYT1B	X	24576204	24690794	phosphate cytidylyltransferase 1, choline, beta [Source:HGNC Symbol;Acc:8755]
ENSG00000205208	C4orf46	4	159587831	159593407	chromosome 4 open reading frame 46 [Source:HGNC Symbol;Acc:27320]
ENSG00000120693	SMAD9	13	37418968	37494902	SMAD family member 9 [Source:HGNC Symbol;Acc:6774]
ENSG00000102802	C13orf33	13	31480328	31499709	chromosome 13 open reading frame 33 [Source:HGNC Symbol;Acc:25926]
ENSG00000088882	CPXM1	20	2774715	2781283	carboxypeptidase X (M14 family), member 1 [Source:HGNC Symbol;Acc:15771]
ENSG00000153015	CWC27	5	64064757	64314418	CWC27 spliceosome-associated protein homolog (S. cerevisiae) [Source:HGNC Symbol;Acc:10664]
ENSG00000130021	HDHD1	X	6966961	7066231	haloacid dehalogenase-like hydrolase domain containing 1 [Source:HGNC Symbol;Acc:16818]
ENSG00000205758	CRYZL1	21	34961647	35016232	crystallin, zeta (quinone reductase)-like 1 [Source:HGNC Symbol;Acc:2420]
ENSG00000120217	CD274	9	5450503	5470566	CD274 molecule [Source:HGNC Symbol;Acc:17635]
ENSG00000130598	TNNI2	11	1860219	1862910	troponin I type 2 (skeletal, fast) [Source:HGNC Symbol;Acc:11946]
ENSG00000113494	PRLR	5	35048861	35230794	prolactin receptor [Source:HGNC Symbol;Acc:9446]
ENSG00000165487	EFHA1	13	22066836	22178353	EF-hand domain family, member A1 [Source:HGNC Symbol;Acc:31830]
ENSG00000132950	ZMYM5	13	20397622	20437776	zinc finger, MYM-type 5 [Source:HGNC Symbol;Acc:13029]
ENSG00000136378	ADAMTS7	15	79051545	79103773	ADAM metallopeptidase with thrombospondin type 1 motif, 7 [Source:HGNC Symbol;Acc:223]
ENSG00000145388	METTL14	4	119606523	119632201	methyltransferase like 14 [Source:HGNC Symbol;Acc:29330]
ENSG00000196544	C17orf59	17	8091652	8093564	chromosome 17 open reading frame 59 [Source:HGNC Symbol;Acc:25939]
ENSG00000142546	NOSIP	19	50058970	50083813	nitric oxide synthase interacting protein [Source:HGNC Symbol;Acc:17946]
ENSG00000181027	FKRP	19	47249303	47261832	fukutin related protein [Source:HGNC Symbol;Acc:17997]
ENSG00000104884	ERCC2	19	45853095	45874176	excision repair cross-complementing rodent repair deficiency, complementation group 2 [Source:HGNC Symbol;Acc:3434]
ENSG00000160392	C19orf47	19	40825443	40854434	chromosome 19 open reading frame 47 [Source:HGNC Symbol;Acc:26723]
ENSG00000166257	SCN3B	11	123499895	123525952	sodium channel, voltage-gated, type III, beta subunit [Source:HGNC Symbol;Acc:20665]
ENSG00000175984	DENND2C	1	115125469	115213043	DENN/MADD domain containing 2C [Source:HGNC Symbol;Acc:24748]
ENSG00000171204	TMEM126B	11	85339629	85347580	transmembrane protein 126B [Source:HGNC Symbol;Acc:30883]
ENSG00000056050	C4orf27	4	170650616	170679104	chromosome 4 open reading frame 27 [Source:HGNC Symbol;Acc:26051]
ENSG00000176681	LRRC37A	17	44370099	44415160	leucine rich repeat containing 37A [Source:HGNC Symbol;Acc:29069]
ENSG00000164056	SPRY1	4	124317950	124324910	sprouty homolog 1, antagonist of FGF signaling (Drosophila) [Source:HGNC Symbol;Acc:11269]
ENSG00000141161	UNC45B	17	33474836	33516364	unc-45 homolog B (C. elegans) [Source:HGNC Symbol;Acc:14304]
ENSG00000205403	CFI	4	110661852	110723335	complement factor I [Source:HGNC Symbol;Acc:5394]
ENSG00000113119	TMCO6	5	140019012	140024993	transmembrane and coiled-coil domains 6 [Source:HGNC Symbol;Acc:28814]
ENSG00000112984	KIF20A	5	137514408	137523404	kinesin family member 20A [Source:HGNC Symbol;Acc:9787]
ENSG00000103507	BCKDK	16	31117428	31124110	branched chain ketoacid dehydrogenase kinase [Source:HGNC Symbol;Acc:16902]
ENSG00000176410	DNAJC30	7	73096601	73097783	DnaJ (Hsp40) homolog, subfamily C, member 30 [Source:HGNC Symbol;Acc:16410]
ENSG00000138311	ZNF365	10	64133951	64431771	zinc finger protein 365 [Source:HGNC Symbol;Acc:18194]
ENSG00000213658	LAT	16	28996147	29002104	linker for activation of T cells [Source:HGNC Symbol;Acc:18874]
ENSG00000196296	ATP2A1	16	28889726	28915830	ATPase, Ca++ transporting, cardiac muscle, fast twitch 1 [Source:HGNC Symbol;Acc:811]
ENSG00000127081	ZNF484	9	95607874	95640304	zinc finger protein 484 [Source:HGNC Symbol;Acc:23385]
ENSG00000172164	SNTB1	8	121547985	121825513	syntrophin, beta 1 (dystrophin-associated protein A1, 59kDa, basic component 1) [Source:HGNC Symbol;Acc:11168]
ENSG00000169981	ZNF35	3	44690219	44702283	zinc finger protein 35 [Source:HGNC Symbol;Acc:13099]
ENSG00000213762	ZNF134	19	58125628	58134721	zinc finger protein 134 [Source:HGNC Symbol;Acc:12918]
ENSG00000103534	TMC5	16	19421818	19510435	transmembrane channel-like 5 [Source:HGNC Symbol;Acc:22999]
ENSG00000160439	RDH13	19	55550476	55582659	retinol dehydrogenase 13 (all-trans/9-cis) [Source:HGNC Symbol;Acc:19978]
ENSG00000072864	NDE1	16	15737124	15820210	nudE nuclear distribution E homolog 1 (A. nidulans) [Source:HGNC Symbol;Acc:17619]
ENSG00000110693	SOX6	11	15987995	16761138	SRY (sex determining region Y)-box 6 [Source:HGNC Symbol;Acc:16421]
ENSG00000165995	CACNB2	10	18429606	18830798	calcium channel, voltage-dependent, beta 2 subunit [Source:HGNC Symbol;Acc:1402]
ENSG00000122644	ARL4A	7	12726481	12730559	ADP-ribosylation factor-like 4A [Source:HGNC Symbol;Acc:695]
ENSG00000140993	TIGD7	16	3348832	3355729	tigger transposable element derived 7 [Source:HGNC Symbol;Acc:18331]
ENSG00000177058	SLC38A9	5	54921673	55069022	solute carrier family 38, member 9 [Source:HGNC Symbol;Acc:26907]
ENSG00000107537	PHYH	10	13319796	13344412	phytanoyl-CoA 2-hydroxylase [Source:HGNC Symbol;Acc:8940]
ENSG00000147118	ZNF182	X	47834250	47863377	zinc finger protein 182 [Source:HGNC Symbol;Acc:13001]
ENSG00000111186	WNT5B	12	1639057	1756409	wingless-type MMTV integration site family, member 5B [Source:HGNC Symbol;Acc:16265]
ENSG00000147421	HMBOX1	8	28747911	28922281	homeobox containing 1 [Source:HGNC Symbol;Acc:26137]
ENSG00000214063	TSPAN4	11	842808	867116	tetraspanin 4 [Source:HGNC Symbol;Acc:11859]
ENSG00000196605	ZNF846	19	9862669	9903856	zinc finger protein 846 [Source:HGNC Symbol;Acc:27260]
ENSG00000086848	ALG9	11	111652919	111742305	asparagine-linked glycosylation 9, alpha-1,2-mannosyltransferase homolog (S. cerevisiae) [Source:HGNC Symbol;Acc:15672]
ENSG00000155974	GRIP1	12	66741211	67197966	glutamate receptor interacting protein 1 [Source:HGNC Symbol;Acc:18708]
ENSG00000134042	MRO	18	48321491	48351772	maestro [Source:HGNC Symbol;Acc:24121]
ENSG00000084207	GSTP1	11	67351066	67354131	glutathione S-transferase pi 1 [Source:HGNC Symbol;Acc:4638]
ENSG00000253846	PCDHGA10	5	140792743	140892546	protocadherin gamma subfamily A, 10 [Source:HGNC Symbol;Acc:8697]
ENSG00000157551	KCNJ15	21	39529128	39673748	potassium inwardly-rectifying channel, subfamily J, member 15 [Source:HGNC Symbol;Acc:6261]
ENSG00000205629	LCMT1	16	25123050	25189552	leucine carboxyl methyltransferase 1 [Source:HGNC Symbol;Acc:17557]
ENSG00000185739	SRL	16	4239375	4292081	sarcalumenin [Source:HGNC Symbol;Acc:11295]
ENSG00000156265	C21orf7	21	30449792	30548210	chromosome 21 open reading frame 7 [Source:HGNC Symbol;Acc:16457]
ENSG00000158270	COLEC12	18	319361	500722	collectin sub-family member 12 [Source:HGNC Symbol;Acc:16016]
ENSG00000164587	RPS14	5	149822753	149829319	ribosomal protein S14 [Source:HGNC Symbol;Acc:10387]
ENSG00000172478	C2orf54	2	241825465	241836306	chromosome 2 open reading frame 54 [Source:HGNC Symbol;Acc:26216]
ENSG00000186654	PRR5	22	45064593	45133561	proline rich 5 (renal) [Source:HGNC Symbol;Acc:31682]
ENSG00000159110	IFNAR2	21	34602206	34637969	interferon (alpha, beta and omega) receptor 2 [Source:HGNC Symbol;Acc:5433]
ENSG00000187715	KBTBD12	3	127634075	127706514	kelch repeat and BTB (POZ) domain containing 12 [Source:HGNC Symbol;Acc:25731]
ENSG00000169762	TAPT1	4	16162128	16229033	transmembrane anterior posterior transformation 1 [Source:HGNC Symbol;Acc:26887]
ENSG00000115239	ASB3	2	53759810	54087297	ankyrin repeat and SOCS box containing 3 [Source:HGNC Symbol;Acc:16013]
ENSG00000188191	PRKAR1B	7	588834	767287	protein kinase, cAMP-dependent, regulatory, type I, beta [Source:HGNC Symbol;Acc:9390]
ENSG00000103876	FAH	15	80444832	80479288	fumarylacetoacetate hydrolase (fumarylacetoacetase) [Source:HGNC Symbol;Acc:3579]
ENSG00000141295	SCRN2	17	45915058	45918699	secernin 2 [Source:HGNC Symbol;Acc:30381]
ENSG00000137507	LRRC32	11	76368568	76381791	leucine rich repeat containing 32 [Source:HGNC Symbol;Acc:4161]
ENSG00000183137	CEP57L1	6	109416313	109485135	centrosomal protein 57kDa-like 1 [Source:HGNC Symbol;Acc:21561]
ENSG00000101417	PXMP4	20	32294512	32308125	peroxisomal membrane protein 4, 24kDa [Source:HGNC Symbol;Acc:15920]
ENSG00000164088	PPM1M	3	52279841	52284613	protein phosphatase, Mg2+/Mn2+ dependent, 1M [Source:HGNC Symbol;Acc:26506]
ENSG00000170379	FAM115C	7	143318043	143427502	family with sequence similarity 115, member C [Source:HGNC Symbol;Acc:26878]
ENSG00000106066	CPVL	7	29034847	29235067	carboxypeptidase, vitellogenic-like [Source:HGNC Symbol;Acc:14399]
ENSG00000128656	CHN1	2	175664091	175870097	chimerin (chimaerin) 1 [Source:HGNC Symbol;Acc:1943]
ENSG00000064989	CALCRL	2	188207856	188313187	calcitonin receptor-like [Source:HGNC Symbol;Acc:16709]
ENSG00000081803	CADPS2	7	121958481	122526813	Ca++-dependent secretion activator 2 [Source:HGNC Symbol;Acc:16018]
ENSG00000234745	HLA-B	6	31321649	31324965	major histocompatibility complex, class I, B [Source:HGNC Symbol;Acc:4932]
ENSG00000183873	SCN5A	3	38589548	38691164	sodium channel, voltage-gated, type V, alpha subunit [Source:HGNC Symbol;Acc:10593]
ENSG00000198453	ZNF568	19	37407231	37489602	zinc finger protein 568 [Source:HGNC Symbol;Acc:25392]
ENSG00000162241	SLC25A45	11	65142663	65151172	solute carrier family 25, member 45 [Source:HGNC Symbol;Acc:27442]
ENSG00000233276	GPX1	3	49394609	49396033	glutathione peroxidase 1 [Source:HGNC Symbol;Acc:4553]
ENSG00000163380	LMOD3	3	69156023	69172183	leiomodin 3 (fetal) [Source:HGNC Symbol;Acc:6649]
ENSG00000237765	FAM200B	4	15683285	15707188	family with sequence similarity 200, member B [Source:HGNC Symbol;Acc:27740]
ENSG00000079150	FKBP7	2	179328391	179343327	FK506 binding protein 7 [Source:HGNC Symbol;Acc:3723]
ENSG00000204070	SYS1	20	43990577	44005438	SYS1 Golgi-localized integral membrane protein homolog (S. cerevisiae) [Source:HGNC Symbol;Acc:16162]
ENSG00000066923	STAG3	7	99775186	99819111	stromal antigen 3 [Source:HGNC Symbol;Acc:11356]
ENSG00000237440	ZNF737	19	20726833	20748541	zinc finger protein 737 [Source:HGNC Symbol;Acc:32468]
ENSG00000137760	ALKBH8	11	107373452	107436472	alkB, alkylation repair homolog 8 (E. coli) [Source:HGNC Symbol;Acc:25189]
ENSG00000152359	POC5	5	74969949	75013313	POC5 centriolar protein homolog (Chlamydomonas) [Source:HGNC Symbol;Acc:26658]
ENSG00000122367	LDB3	10	88426549	88495825	LIM domain binding 3 [Source:HGNC Symbol;Acc:15710]
ENSG00000196917	HCAR1	12	123104824	123215390	hydroxycarboxylic acid receptor 1 [Source:HGNC Symbol;Acc:4532]
ENSG00000135185	C7orf23	7	86825478	86849903	chromosome 7 open reading frame 23 [Source:HGNC Symbol;Acc:21707]
ENSG00000141469	SLC14A1	18	43304092	43332485	solute carrier family 14 (urea transporter), member 1 (Kidd blood group) [Source:HGNC Symbol;Acc:10918]
ENSG00000154310	TNIK	3	170779128	171178197	TRAF2 and NCK interacting kinase [Source:HGNC Symbol;Acc:30765]
ENSG00000080546	SESN1	6	109307640	109416022	sestrin 1 [Source:HGNC Symbol;Acc:21595]
ENSG00000185068	GTF2H5	6	158589384	158615020	general transcription factor IIH, polypeptide 5 [Source:HGNC Symbol;Acc:21157]
ENSG00000232112	TMA7	3	48481667	48485616	translational machinery associated 7 homolog (S. cerevisiae) [Source:HGNC Symbol;Acc:26932]
ENSG00000166086	JAM3	11	133938820	134021896	junctional adhesion molecule 3 [Source:HGNC Symbol;Acc:15532]
ENSG00000170915	PAQR8	6	52226219	52272575	progestin and adipoQ receptor family member VIII [Source:HGNC Symbol;Acc:15708]
ENSG00000187210	GCNT1	9	79034752	79122332	glucosaminyl (N-acetyl) transferase 1, core 2 [Source:HGNC Symbol;Acc:4203]
ENSG00000157554	ERG	21	39751949	40033704	v-ets erythroblastosis virus E26 oncogene homolog (avian) [Source:HGNC Symbol;Acc:3446]
ENSG00000177873	ZNF619	3	40518604	40531727	zinc finger protein 619 [Source:HGNC Symbol;Acc:26910]
ENSG00000163412	EIF4E3	3	71728440	71803924	eukaryotic translation initiation factor 4E family member 3 [Source:HGNC Symbol;Acc:31837]
ENSG00000204661	C5orf60	5	179068545	179072047	chromosome 5 open reading frame 60 [Source:HGNC Symbol;Acc:27753]
ENSG00000176371	ZSCAN2	15	85144217	85171027	zinc finger and SCAN domain containing 2 [Source:HGNC Symbol;Acc:20994]
ENSG00000173114	LRRN3	7	110731062	110765507	leucine rich repeat neuronal 3 [Source:HGNC Symbol;Acc:17200]
ENSG00000164823	OSGIN2	8	90914087	90940116	oxidative stress induced growth inhibitor family member 2 [Source:HGNC Symbol;Acc:1355]
ENSG00000025156	HSF2	6	122720691	122754264	heat shock transcription factor 2 [Source:HGNC Symbol;Acc:5225]
ENSG00000138399	FASTKD1	2	170386259	170430385	FAST kinase domains 1 [Source:HGNC Symbol;Acc:26150]
ENSG00000046653	GPM6B	X	13789150	13956757	glycoprotein M6B [Source:HGNC Symbol;Acc:4461]
ENSG00000147408	CSGALNACT1	8	19261672	19615540	chondroitin sulfate N-acetylgalactosaminyltransferase 1 [Source:HGNC Symbol;Acc:24290]
ENSG00000141873	SLC39A3	19	2732202	2740150	solute carrier family 39 (zinc transporter), member 3 [Source:HGNC Symbol;Acc:17128]
ENSG00000102362	SYTL4	X	99929488	99987110	synaptotagmin-like 4 [Source:HGNC Symbol;Acc:15588]
ENSG00000229676	ZNF492	19	22817126	22850472	zinc finger protein 492 [Source:HGNC Symbol;Acc:23707]
ENSG00000197632	SERPINB2	18	61538926	61571124	serpin peptidase inhibitor, clade B (ovalbumin), member 2 [Source:HGNC Symbol;Acc:8584]
ENSG00000158258	CLSTN2	3	139654027	140286919	calsyntenin 2 [Source:HGNC Symbol;Acc:17448]
ENSG00000086730	LAT2	7	73613982	73644161	linker for activation of T cells family, member 2 [Source:HGNC Symbol;Acc:12749]
ENSG00000146426	TIAM2	6	155153831	155578857	T-cell lymphoma invasion and metastasis 2 [Source:HGNC Symbol;Acc:11806]
ENSG00000181722	ZBTB20	3	114056941	114866118	zinc finger and BTB domain containing 20 [Source:HGNC Symbol;Acc:13503]
ENSG00000085276	MECOM	3	168801287	169381406	MDS1 and EVI1 complex locus [Source:HGNC Symbol;Acc:3498]
ENSG00000117640	FAM54B	1	26145131	26159432	family with sequence similarity 54, member B [Source:HGNC Symbol;Acc:28836]
ENSG00000158092	NCK1	3	136581050	136668665	NCK adaptor protein 1 [Source:HGNC Symbol;Acc:7664]
ENSG00000144843	ADPRH	3	119298115	119308792	ADP-ribosylarginine hydrolase [Source:HGNC Symbol;Acc:269]
ENSG00000196597	ZNF782	9	99578754	99637905	zinc finger protein 782 [Source:HGNC Symbol;Acc:33110]
ENSG00000183580	FBXL7	5	15500305	15939900	F-box and leucine-rich repeat protein 7 [Source:HGNC Symbol;Acc:13604]
ENSG00000089335	ZNF302	19	35168544	35177302	zinc finger protein 302 [Source:HGNC Symbol;Acc:13848]
ENSG00000138050	THUMPD2	2	39963200	40006407	THUMP domain containing 2 [Source:HGNC Symbol;Acc:14890]
ENSG00000196782	MAML3	4	140640419	141075338	mastermind-like 3 (Drosophila) [Source:HGNC Symbol;Acc:16272]
ENSG00000253305	PCDHGB6	5	140787770	140892546	protocadherin gamma subfamily B, 6 [Source:HGNC Symbol;Acc:8713]
ENSG00000120533	ENY2	8	110346553	110358182	enhancer of yellow 2 homolog (Drosophila) [Source:HGNC Symbol;Acc:24449]
ENSG00000259024	FAM18B2-CDRT4	17	15339338	15466875	FAM18B2-CDRT4 readthrough [Source:HGNC Symbol;Acc:42961]
ENSG00000149582	TMEM25	11	118401756	118417995	transmembrane protein 25 [Source:HGNC Symbol;Acc:25890]
ENSG00000152402	GUCY1A2	11	106555148	106889250	guanylate cyclase 1, soluble, alpha 2 [Source:HGNC Symbol;Acc:4684]
ENSG00000184209	SNRNP35	12	123942188	123957701	small nuclear ribonucleoprotein 35kDa (U11/U12) [Source:HGNC Symbol;Acc:30852]
ENSG00000106565	TMEM176B	7	150488373	150498450	transmembrane protein 176B [Source:HGNC Symbol;Acc:29596]
ENSG00000110077	MS4A6A	11	59939081	59952139	membrane-spanning 4-domains, subfamily A, member 6A [Source:HGNC Symbol;Acc:13375]
ENSG00000198945	L3MBTL3	6	130334844	130462594	l(3)mbt-like 3 (Drosophila) [Source:HGNC Symbol;Acc:23035]
ENSG00000023171	GRAMD1B	11	123396344	123498482	GRAM domain containing 1B [Source:HGNC Symbol;Acc:29214]
ENSG00000197798	FAM118B	11	126081309	126132881	family with sequence similarity 118, member B [Source:HGNC Symbol;Acc:26110]
ENSG00000172409	CLP1	11	57416465	57429340	CLP1, cleavage and polyadenylation factor I subunit, homolog (S. cerevisiae) [Source:HGNC Symbol;Acc:16999]
ENSG00000129170	CSRP3	11	19203578	19232120	cysteine and glycine-rich protein 3 (cardiac LIM protein) [Source:HGNC Symbol;Acc:2472]
ENSG00000162946	DISC1	1	231762561	232177018	disrupted in schizophrenia 1 [Source:HGNC Symbol;Acc:2888]
ENSG00000189120	SP6	17	45922279	45933240	Sp6 transcription factor [Source:HGNC Symbol;Acc:14530]
ENSG00000183621	ZNF438	10	31133563	31320866	zinc finger protein 438 [Source:HGNC Symbol;Acc:21029]
ENSG00000146122	DAAM2	6	39760142	39872648	dishevelled associated activator of morphogenesis 2 [Source:HGNC Symbol;Acc:18143]
ENSG00000111341	MGP	12	15034115	15038860	matrix Gla protein [Source:HGNC Symbol;Acc:7060]
ENSG00000167562	ZNF701	19	53073526	53090427	zinc finger protein 701 [Source:HGNC Symbol;Acc:25597]
ENSG00000102383	ZDHHC15	X	74588262	74743337	zinc finger, DHHC-type containing 15 [Source:HGNC Symbol;Acc:20342]
ENSG00000196811	CHRNG	2	233404437	233412546	cholinergic receptor, nicotinic, gamma (muscle) [Source:HGNC Symbol;Acc:1967]
ENSG00000130962	PRRG1	X	37208528	37316548	proline rich Gla (G-carboxyglutamic acid) 1 [Source:HGNC Symbol;Acc:9469]
ENSG00000064547	LPAR2	19	19734477	19739739	lysophosphatidic acid receptor 2 [Source:HGNC Symbol;Acc:3168]
ENSG00000173113	TRMT112	11	64083932	64085556	tRNA methyltransferase 11-2 homolog (S. cerevisiae) [Source:HGNC Symbol;Acc:26940]
ENSG00000175197	DDIT3	12	57910371	57914300	DNA-damage-inducible transcript 3 [Source:HGNC Symbol;Acc:2726]
ENSG00000075188	NUP37	12	102467967	102513902	nucleoporin 37kDa [Source:HGNC Symbol;Acc:29929]

## Sheet: TDG
Ensembl_ID	HGNC	Chr	Start	End	Description
ENSG00000035141	FAM136A	2	70523107	70529222	family with sequence similarity 136, member A [Source:HGNC Symbol;Acc:25911]
ENSG00000101266	CSNK2A1	20	459116	524482	casein kinase 2, alpha 1 polypeptide [Source:HGNC Symbol;Acc:2457]
ENSG00000102977	ACD	16	67691433	67694713	adrenocortical dysplasia homolog (mouse) [Source:HGNC Symbol;Acc:25070]
ENSG00000079459	FDFT1	8	11653082	11696818	farnesyl-diphosphate farnesyltransferase 1 [Source:HGNC Symbol;Acc:3629]
ENSG00000105738	SIPA1L3	19	38397861	38699012	signal-induced proliferation-associated 1 like 3 [Source:HGNC Symbol;Acc:23801]
ENSG00000105793	GTPBP10	7	89964537	90020769	GTP-binding protein 10 (putative) [Source:HGNC Symbol;Acc:25106]
ENSG00000111737	RAB35	12	120532899	120555306	RAB35, member RAS oncogene family [Source:HGNC Symbol;Acc:9774]
ENSG00000115268	RPS15	19	1438358	1441066	ribosomal protein S15 [Source:HGNC Symbol;Acc:10388]
ENSG00000119013	NDUFB3	2	201936156	201950473	NADH dehydrogenase (ubiquinone) 1 beta subcomplex, 3, 12kDa [Source:HGNC Symbol;Acc:7698]
ENSG00000122728	TAF1L	9	32629452	32635667	TAF1 RNA polymerase II, TATA box binding protein (TBP)-associated factor, 210kDa-like [Source:HGNC Symbol;Acc:18056]
ENSG00000128340	RAC2	22	37621301	37640488	ras-related C3 botulinum toxin substrate 2 (rho family, small GTP binding protein Rac2) [Source:HGNC Symbol;Acc:9802]
ENSG00000134152	C15orf29	15	34432875	34502297	chromosome 15 open reading frame 29 [Source:HGNC Symbol;Acc:26199]
ENSG00000134363	FST	5	52776239	52782964	follistatin [Source:HGNC Symbol;Acc:3971]
ENSG00000134686	PHC2	1	33789224	33896653	polyhomeotic homolog 2 (Drosophila) [Source:HGNC Symbol;Acc:3183]
ENSG00000135446	CDK4	12	58142034	58149796	cyclin-dependent kinase 4 [Source:HGNC Symbol;Acc:1773]
ENSG00000138036	DYNC2LI1	2	44001178	44037149	dynein, cytoplasmic 2, light intermediate chain 1 [Source:HGNC Symbol;Acc:24595]
ENSG00000138271	GPR87	3	151011891	151034740	G protein-coupled receptor 87 [Source:HGNC Symbol;Acc:4538]
ENSG00000138297	TIMM23	10	51592080	51623365	translocase of inner mitochondrial membrane 23 homolog (yeast) [Source:HGNC Symbol;Acc:17312]
ENSG00000138376	BARD1	2	215590370	215674428	BRCA1 associated RING domain 1 [Source:HGNC Symbol;Acc:952]
ENSG00000052802	MSMO1	4	166248775	166264312	methylsterol monooxygenase 1 [Source:HGNC Symbol;Acc:10545]
ENSG00000101557	USP14	18	158383	214622	ubiquitin specific peptidase 14 (tRNA-guanine transglycosylase) [Source:HGNC Symbol;Acc:12612]
ENSG00000103671	TRIP4	15	64679947	64747502	thyroid hormone receptor interactor 4 [Source:HGNC Symbol;Acc:12310]
ENSG00000103494	RPGRIP1L	16	53631595	53737850	RPGRIP1-like [Source:HGNC Symbol;Acc:29168]
ENSG00000181192	DHTKD1	10	12110971	12165224	dehydrogenase E1 and transketolase domain containing 1 [Source:HGNC Symbol;Acc:23537]
ENSG00000099917	MED15	22	20850200	20941919	mediator complex subunit 15 [Source:HGNC Symbol;Acc:14248]
ENSG00000102974	CTCF	16	67596310	67673086	CCCTC-binding factor (zinc finger protein) [Source:HGNC Symbol;Acc:13723]
ENSG00000128708	HAT1	2	172778958	172848599	histone acetyltransferase 1 [Source:HGNC Symbol;Acc:4821]
ENSG00000076003	MCM6	2	136597196	136633996	minichromosome maintenance complex component 6 [Source:HGNC Symbol;Acc:6949]
ENSG00000071082	RPL31	2	101618177	101640494	ribosomal protein L31 [Source:HGNC Symbol;Acc:10334]
ENSG00000117222	RBBP5	1	205055270	205091143	retinoblastoma binding protein 5 [Source:HGNC Symbol;Acc:9888]
ENSG00000065802	ASB1	2	239335383	239360891	ankyrin repeat and SOCS box containing 1 [Source:HGNC Symbol;Acc:16011]
ENSG00000124275	MTRR	5	7851299	7906138	5-methyltetrahydrofolate-homocysteine methyltransferase reductase [Source:HGNC Symbol;Acc:7473]
ENSG00000006704	GTF2IRD1	7	73868120	74016931	GTF2I repeat domain containing 1 [Source:HGNC Symbol;Acc:4661]
ENSG00000100234	TIMP3	22	33197687	33259030	TIMP metallopeptidase inhibitor 3 [Source:HGNC Symbol;Acc:11822]
ENSG00000139746	RBM26	13	79885962	79980612	RNA binding motif protein 26 [Source:HGNC Symbol;Acc:20327]
ENSG00000088448	ANKRD10	13	111530887	111567416	ankyrin repeat domain 10 [Source:HGNC Symbol;Acc:20265]
ENSG00000141569	TRIM65	17	73876416	73893084	tripartite motif containing 65 [Source:HGNC Symbol;Acc:27316]
ENSG00000198131	ZNF544	19	58740070	58775010	zinc finger protein 544 [Source:HGNC Symbol;Acc:16759]
ENSG00000142669	SH3BGRL3	1	26605667	26608007	SH3 domain binding glutamic acid-rich protein like 3 [Source:HGNC Symbol;Acc:15568]
ENSG00000146477	SLC22A3	6	160769300	160876014	solute carrier family 22 (extraneuronal monoamine transporter), member 3 [Source:HGNC Symbol;Acc:10967]
ENSG00000147687	TATDN1	8	125500726	125551699	TatD DNase domain containing 1 [Source:HGNC Symbol;Acc:24220]
ENSG00000148572	NRBF2	10	64893050	64914783	nuclear receptor binding factor 2 [Source:HGNC Symbol;Acc:19692]
ENSG00000153147	SMARCA5	4	144434616	144478639	SWI/SNF related, matrix associated, actin dependent regulator of chromatin, subfamily a, member 5 [Source:HGNC Symbol;Acc:11101]
ENSG00000156261	CCT8	21	30428126	30446118	chaperonin containing TCP1, subunit 8 (theta) [Source:HGNC Symbol;Acc:1623]
ENSG00000162337	LRP5	11	68080077	68216743	low density lipoprotein receptor-related protein 5 [Source:HGNC Symbol;Acc:6697]
ENSG00000163430	FSTL1	3	120111140	120170100	follistatin-like 1 [Source:HGNC Symbol;Acc:3972]
ENSG00000176393	RNPEP	1	201951500	201975275	arginyl aminopeptidase (aminopeptidase B) [Source:HGNC Symbol;Acc:10078]
ENSG00000163660	CCNL1	3	156864297	156878549	cyclin L1 [Source:HGNC Symbol;Acc:20569]
ENSG00000145349	CAMK2D	4	114372188	114683083	calcium/calmodulin-dependent protein kinase II delta [Source:HGNC Symbol;Acc:1462]
ENSG00000164331	ANKRA2	5	72848160	72861511	ankyrin repeat, family A (RFXANK-like), 2 [Source:HGNC Symbol;Acc:13208]
ENSG00000147509	RGS20	8	54764368	54871863	regulator of G-protein signaling 20 [Source:HGNC Symbol;Acc:14600]
ENSG00000166847	DCTN5	16	23652713	23681195	dynactin 5 (p25) [Source:HGNC Symbol;Acc:24594]
ENSG00000088325	TPX2	20	30327074	30389608	TPX2, microtubule-associated, homolog (Xenopus laevis) [Source:HGNC Symbol;Acc:1249]
ENSG00000066084	DIP2B	12	50898768	51142450	DIP2 disco-interacting protein 2 homolog B (Drosophila) [Source:HGNC Symbol;Acc:29284]
ENSG00000186832	KRT16	17	39766030	39772151	keratin 16 [Source:HGNC Symbol;Acc:6423]
ENSG00000170903	MSANTD4	11	105866350	105893130	Myb/SANT-like DNA-binding domain containing 4 with coiled-coils [Source:HGNC Symbol;Acc:29383]
ENSG00000171105	INSR	19	7112266	7294011	insulin receptor [Source:HGNC Symbol;Acc:6091]
ENSG00000172354	GNB2	7	100271154	100276797	guanine nucleotide binding protein (G protein), beta polypeptide 2 [Source:HGNC Symbol;Acc:4398]
ENSG00000157985	AGAP1	2	236402733	237035198	ArfGAP with GTPase domain, ankyrin repeat and PH domain 1 [Source:HGNC Symbol;Acc:16922]
ENSG00000171960	PPIH	1	43124096	43142429	peptidylprolyl isomerase H (cyclophilin H) [Source:HGNC Symbol;Acc:14651]
ENSG00000170145	SIK2	11	111473115	111601577	salt-inducible kinase 2 [Source:HGNC Symbol;Acc:21680]
ENSG00000172292	CERS6	2	169312372	169631644	ceramide synthase 6 [Source:HGNC Symbol;Acc:23826]
ENSG00000004766	CCDC132	7	92861653	92988338	coiled-coil domain containing 132 [Source:HGNC Symbol;Acc:25956]
ENSG00000170310	STX8	17	9153789	9479908	syntaxin 8 [Source:HGNC Symbol;Acc:11443]
ENSG00000168569	TMEM223	11	62539101	62559493	transmembrane protein 223 [Source:HGNC Symbol;Acc:28464]
ENSG00000087111	PIGS	17	26880401	26898890	phosphatidylinositol glycan anchor biosynthesis, class S [Source:HGNC Symbol;Acc:14937]
ENSG00000177646	ACAD9	3	128598439	128634910	acyl-CoA dehydrogenase family, member 9 [Source:HGNC Symbol;Acc:21497]
ENSG00000133703	KRAS	12	25357723	25403870	v-Ki-ras2 Kirsten rat sarcoma viral oncogene homolog [Source:HGNC Symbol;Acc:6407]
ENSG00000178149	DALRD3	3	49052921	49059726	DALR anticodon binding domain containing 3 [Source:HGNC Symbol;Acc:25536]
ENSG00000138764	CCNG2	4	78078304	78354542	cyclin G2 [Source:HGNC Symbol;Acc:1593]
ENSG00000023892	DEF6	6	35265595	35289548	differentially expressed in FDCP 6 homolog (mouse) [Source:HGNC Symbol;Acc:2760]
ENSG00000067221	STOML1	15	74275547	74286963	stomatin (EPB72)-like 1 [Source:HGNC Symbol;Acc:14560]
ENSG00000002834	LASP1	17	37026112	37078023	LIM and SH3 protein 1 [Source:HGNC Symbol;Acc:6513]
ENSG00000163961	RNF168	3	196195654	196230639	ring finger protein 168, E3 ubiquitin protein ligase [Source:HGNC Symbol;Acc:26661]
ENSG00000090975	PITPNM2	12	123468027	123634562	phosphatidylinositol transfer protein, membrane-associated 2 [Source:HGNC Symbol;Acc:21044]
ENSG00000146729	GBAS	7	56019486	56067874	glioblastoma amplified sequence [Source:HGNC Symbol;Acc:4179]
ENSG00000189306	RRP7A	22	42905974	42915808	ribosomal RNA processing 7 homolog A (S. cerevisiae) [Source:HGNC Symbol;Acc:24286]
ENSG00000100077	ADRBK2	22	25960816	26118601	adrenergic, beta, receptor kinase 2 [Source:HGNC Symbol;Acc:290]
ENSG00000151650	VENTX	10	135051175	135055433	VENT homeobox [Source:HGNC Symbol;Acc:13639]
ENSG00000131653	TRAF7	16	2205699	2228130	TNF receptor-associated factor 7, E3 ubiquitin protein ligase [Source:HGNC Symbol;Acc:20456]
ENSG00000182858	ALG12	22	50296867	50312106	asparagine-linked glycosylation 12, alpha-1,6-mannosyltransferase homolog (S. cerevisiae) [Source:HGNC Symbol;Acc:19358]
ENSG00000184916	JAG2	14	105607318	105635161	jagged 2 [Source:HGNC Symbol;Acc:6189]
ENSG00000115993	TRAK2	2	202241930	202316302	trafficking protein, kinesin binding 2 [Source:HGNC Symbol;Acc:13206]
ENSG00000133477	FAM83F	22	40390953	40426043	family with sequence similarity 83, member F [Source:HGNC Symbol;Acc:25148]
ENSG00000141568	FOXK2	17	80477589	80602538	forkhead box K2 [Source:HGNC Symbol;Acc:6036]
ENSG00000186806	VSIG10L	19	51834790	51845378	V-set and immunoglobulin domain containing 10 like [Source:HGNC Symbol;Acc:27111]
ENSG00000185829	ARL17A	17	44594068	44657088	ADP-ribosylation factor-like 17A [Source:HGNC Symbol;Acc:24096]
ENSG00000007392	LUC7L	16	238968	279462	LUC7-like (S. cerevisiae) [Source:HGNC Symbol;Acc:6723]
ENSG00000166347	CYB5A	18	71920530	71959251	cytochrome b5 type A (microsomal) [Source:HGNC Symbol;Acc:2570]
ENSG00000136925	TSTD2	9	100362362	100395962	thiosulfate sulfurtransferase (rhodanese)-like domain containing 2 [Source:HGNC Symbol;Acc:30087]
ENSG00000140950	KIAA1609	16	84511681	84587639	KIAA1609 [Source:HGNC Symbol;Acc:29325]
ENSG00000101084	C20orf24	20	35234137	35240960	chromosome 20 open reading frame 24 [Source:HGNC Symbol;Acc:15870]
ENSG00000242802	AP5Z1	7	4815253	4833943	adaptor-related protein complex 5, zeta 1 subunit [Source:HGNC Symbol;Acc:22197]
ENSG00000185324	CDK10	16	89747145	89762772	cyclin-dependent kinase 10 [Source:HGNC Symbol;Acc:1770]
ENSG00000100029	PES1	22	30972615	31003070	pescadillo ribosomal biogenesis factor 1 [Source:HGNC Symbol;Acc:8848]
ENSG00000141696	LEPREL4	17	39958199	39968856	leprecan-like 4 [Source:HGNC Symbol;Acc:16946]
ENSG00000173218	VANGL1	1	116184574	116240845	vang-like 1 (van gogh, Drosophila) [Source:HGNC Symbol;Acc:15512]
ENSG00000196923	PDLIM7	5	176910395	176924607	PDZ and LIM domain 7 (enigma) [Source:HGNC Symbol;Acc:22958]
ENSG00000196455	PIK3R4	3	130397779	130465673	phosphoinositide-3-kinase, regulatory subunit 4 [Source:HGNC Symbol;Acc:8982]
ENSG00000196422	PPP1R26	9	138371648	138380739	protein phosphatase 1, regulatory subunit 26 [Source:HGNC Symbol;Acc:29089]
ENSG00000176915	ANKLE2	12	133302254	133338474	ankyrin repeat and LEM domain containing 2 [Source:HGNC Symbol;Acc:29101]
ENSG00000114098	ARMC8	3	137906109	138017231	armadillo repeat containing 8 [Source:HGNC Symbol;Acc:24999]
ENSG00000198053	SIRPA	20	1875154	1920543	signal-regulatory protein alpha [Source:HGNC Symbol;Acc:9662]
ENSG00000101040	ZMYND8	20	45837859	45985567	zinc finger, MYND-type containing 8 [Source:HGNC Symbol;Acc:9397]
ENSG00000198901	PRC1	15	91509270	91538859	protein regulator of cytokinesis 1 [Source:HGNC Symbol;Acc:9341]
ENSG00000171345	KRT19	17	39679869	39684560	keratin 19 [Source:HGNC Symbol;Acc:6436]
ENSG00000116957	TBCE	1	235530675	235612283	tubulin folding cofactor E [Source:HGNC Symbol;Acc:11582]
ENSG00000116918	TSNAX	1	231664287	231702270	translin-associated factor X [Source:HGNC Symbol;Acc:12380]
ENSG00000146433	TMEM181	6	158957468	159056460	transmembrane protein 181 [Source:HGNC Symbol;Acc:20958]
ENSG00000143153	ATP1B1	1	169074935	169101960	ATPase, Na+/K+ transporting, beta 1 polypeptide [Source:HGNC Symbol;Acc:804]
ENSG00000143376	SNX27	1	151584541	151671567	sorting nexin family member 27 [Source:HGNC Symbol;Acc:20073]
ENSG00000146282	RARS2	6	88224096	88299721	arginyl-tRNA synthetase 2, mitochondrial [Source:HGNC Symbol;Acc:21406]
ENSG00000130560	UBAC1	9	138824815	138853226	UBA domain containing 1 [Source:HGNC Symbol;Acc:30221]
ENSG00000160408	ST6GALNAC6	9	130647600	130667687	ST6 (alpha-N-acetyl-neuraminyl-2,3-beta-galactosyl-1,3)-N-acetylgalactosaminide alpha-2,6-sialyltransferase 6 [Source:HGNC Symbol;Acc:23364]
ENSG00000084652	TXLNA	1	32645287	32663886	taxilin alpha [Source:HGNC Symbol;Acc:30685]
ENSG00000157978	LDLRAP1	1	25870071	25895377	low density lipoprotein receptor adaptor protein 1 [Source:HGNC Symbol;Acc:18640]
ENSG00000070610	GBA2	9	35736863	35749983	glucosidase, beta (bile acid) 2 [Source:HGNC Symbol;Acc:18986]
ENSG00000047644	WWC3	X	9983602	10112518	WWC family member 3 [Source:HGNC Symbol;Acc:29237]
ENSG00000113456	RAD1	5	34905369	34919094	RAD1 homolog (S. pombe) [Source:HGNC Symbol;Acc:9806]
ENSG00000206530	WDR52	3	113005777	113160457	WD repeat domain 52 [Source:HGNC Symbol;Acc:25631]
ENSG00000173786	CNP	17	40118759	40127194	2',3'-cyclic nucleotide 3' phosphodiesterase [Source:HGNC Symbol;Acc:2158]
ENSG00000065911	MTHFD2	2	74425689	74444692	methylenetetrahydrofolate dehydrogenase (NADP+ dependent) 2, methenyltetrahydrofolate cyclohydrolase [Source:HGNC Symbol;Acc:7434]
ENSG00000178252	WDR6	3	49044495	49053386	WD repeat domain 6 [Source:HGNC Symbol;Acc:12758]
ENSG00000188846	RPL14	3	40498783	40503861	ribosomal protein L14 [Source:HGNC Symbol;Acc:10305]
ENSG00000122299	ZC3H7A	16	11844442	11891123	zinc finger CCCH-type containing 7A [Source:HGNC Symbol;Acc:30959]
ENSG00000124795	DEK	6	18224099	18265054	DEK oncogene [Source:HGNC Symbol;Acc:2768]
ENSG00000100151	PICK1	22	38452318	38471708	protein interacting with PRKCA 1 [Source:HGNC Symbol;Acc:9394]
ENSG00000100320	RBFOX2	22	36134783	36424473	RNA binding protein, fox-1 homolog (C. elegans) 2 [Source:HGNC Symbol;Acc:9906]
ENSG00000169599	NFU1	2	69622882	69664760	NFU1 iron-sulfur cluster scaffold homolog (S. cerevisiae) [Source:HGNC Symbol;Acc:16287]
ENSG00000171316	CHD7	8	61591337	61779465	chromodomain helicase DNA binding protein 7 [Source:HGNC Symbol;Acc:20626]
ENSG00000243649	CFB	6	31895475	31919861	complement factor B [Source:HGNC Symbol;Acc:1037]
ENSG00000214700	C12orf71	12	27233991	27235447	chromosome 12 open reading frame 71 [Source:HGNC Symbol;Acc:34452]
ENSG00000198089	SFI1	22	31884674	32014572	Sfi1 homolog, spindle assembly associated (yeast) [Source:HGNC Symbol;Acc:29064]
ENSG00000185068	GTF2H5	6	158589384	158615020	general transcription factor IIH, polypeptide 5 [Source:HGNC Symbol;Acc:21157]
ENSG00000130349	C6orf203	6	107349407	107372546	chromosome 6 open reading frame 203 [Source:HGNC Symbol;Acc:17971]
ENSG00000197111	PCBP2	12	53835525	53874946	poly(rC) binding protein 2 [Source:HGNC Symbol;Acc:8648]
ENSG00000164048	ZNF589	3	48282590	48340743	zinc finger protein 589 [Source:HGNC Symbol;Acc:16747]
ENSG00000089159	PXN	12	120648250	120703574	paxillin [Source:HGNC Symbol;Acc:9718]
ENSG00000182899	RPL35A	3	197676858	197683481	ribosomal protein L35a [Source:HGNC Symbol;Acc:10345]
ENSG00000119523	ALG2	9	101978708	101984238	asparagine-linked glycosylation 2, alpha-1,3-mannosyltransferase homolog (S. cerevisiae) [Source:HGNC Symbol;Acc:23159]
ENSG00000125691	RPL23	17	37004118	37010096	ribosomal protein L23 [Source:HGNC Symbol;Acc:10316]
ENSG00000100296	THOC5	22	29901868	29951205	THO complex 5 [Source:HGNC Symbol;Acc:19074]
ENSG00000165609	NUDT5	10	12207324	12238143	nudix (nucleoside diphosphate linked moiety X)-type motif 5 [Source:HGNC Symbol;Acc:8052]
ENSG00000247077	PGAM5	12	133287405	133299228	phosphoglycerate mutase family member 5 [Source:HGNC Symbol;Acc:28763]
ENSG00000109452	INPP4B	4	142944313	143768585	inositol polyphosphate-4-phosphatase, type II, 105kDa [Source:HGNC Symbol;Acc:6075]
ENSG00000074201	CLNS1A	11	77225981	77348850	chloride channel, nucleotide-sensitive, 1A [Source:HGNC Symbol;Acc:2080]
ENSG00000087494	PTHLH	12	28111017	28125638	parathyroid hormone-like hormone [Source:HGNC Symbol;Acc:9607]
ENSG00000159579	RSPRY1	16	57220049	57274387	ring finger and SPRY domain containing 1 [Source:HGNC Symbol;Acc:29420]
ENSG00000179195	ZNF664	12	124456392	124499974	zinc finger protein 664 [Source:HGNC Symbol;Acc:25406]
ENSG00000107186	MPDZ	9	13105703	13279589	multiple PDZ domain protein [Source:HGNC Symbol;Acc:7208]
ENSG00000132341	RAN	12	131356424	131362223	RAN, member RAS oncogene family [Source:HGNC Symbol;Acc:9846]
ENSG00000089060	SLC24A6	12	113736564	113797298	solute carrier family 24 (sodium/lithium/calcium exchanger), member 6 [Source:HGNC Symbol;Acc:26175]
ENSG00000075188	NUP37	12	102467967	102513902	nucleoporin 37kDa [Source:HGNC Symbol;Acc:29929]
ENSG00000099814	KIAA0284	14	105331617	105363089	KIAA0284 [Source:HGNC Symbol;Acc:20362]
ENSG00000149925	ALDOA	16	30064411	30081778	aldolase A, fructose-bisphosphate [Source:HGNC Symbol;Acc:414]
ENSG00000138629	UBL7	15	74738318	74753523	ubiquitin-like 7 (bone marrow stromal cell-derived) [Source:HGNC Symbol;Acc:28221]
